# Supplementary material for: Insights into the quantification and reporting of model-related uncertainty across different disciplines
Source: iScience. 2022 Nov 5;25(12):105512. doi: 10.1016/j.isci.2022.105512 (PMC9712693; doi:10.1016/j.isci.2022.105512)
Supplement: Table S1. First iteration of data collection table [file mmc2.xlsx]

## Sheet: Sheet1
	Paper
Type of response	Component
Should there be a state?
State (unobserved)	What is the state response	NA	NA	NA	NA	NA	NA	NA	NA	NA
	Response uncertainty	None	None	None	None	None	None	None	None	None
	What are the state explanatory vars	NA	NA	NA	NA	NA	NA	NA	NA	NA
	Explanatory uncertainty	None	None	None	None	None	None	None	None	None
	What are the state parameters	NA	NA	NA	NA	NA	NA	NA	NA	NA
	Parameter uncertainty	None	None	None	None	None	None	None	None	None
	What is the state model	NA	NA	NA	NA	NA	NA	NA	NA	NA
	Model uncertainty	None	None	None	None	None	None	None	None	None
Observation	What is the observed response	NA	NA	NA	NA	NA	NA	NA	NA	NA
	Response uncertainty	None	None	None	None	None	None	None	None	None
	What are the observation explanatory vars	NA	NA	NA	NA	NA	NA	NA	NA	NA
	Explanatory uncertainty	None	None	None	None	None	None	None	None	None
	What are the observation parameters	NA	NA	NA	NA	NA	NA	NA	NA	NA
	Parameter uncertainty	None	None	None	None	None	None	None	None	None
	What is the observation model	NA	NA	NA	NA	NA	NA	NA	NA	NA
	Model uncertainty	None	None	None	None	None	None	None	None	None
Type of uncertainty communication e.g. visual, numeric, text
In main text?
Uncertainty included in conclusion?
It is used for prediction?		No	No	No	No	No	No	No	No	No
Predicted state (uniobserved)	What is the state response	NA	NA	NA	NA	NA	NA	NA	NA	NA
	Response uncertainty	None	None	None	None	None	None	None	None	None
	What are the state explanatory vars	NA	NA	NA	NA	NA	NA	NA	NA	NA
	Explanatory uncertainty	None	None	None	None	None	None	None	None	None
	What are the state parameters	NA	NA	NA	NA	NA	NA	NA	NA	NA
	Parameter uncertainty	None	None	None	None	None	None	None	None	None
	What is the state model	NA	NA	NA	NA	NA	NA	NA	NA	NA
	Model uncertainty	None	None	None	None	None	None	None	None	None
Predicted observation	What is the observed response	NA	NA	NA	NA	NA	NA	NA	NA	NA
	Response uncertainty	None	None	None	None	None	None	None	None	None
	What are the observation explanatory vars	NA	NA	NA	NA	NA	NA	NA	NA	NA
	Explanatory uncertainty	None	None	None	None	None	None	None	None	None
	What are the observation parameters	NA	NA	NA	NA	NA	NA	NA	NA	NA
	Parameter uncertainty	None	None	None	None	None	None	None	None	None
	What is the observation model	NA	NA	NA	NA	NA	NA	NA	NA	NA
	Model uncertainty	None	None	None	None	None	None	None	None	None
Type of uncertainty communication e.g. visual, numeric, text
In main text?
Uncertainty included in conclusion?
Multiple analyses reported?
Comments
