# Supplementary material for: Insights into the quantification and reporting of model-related uncertainty across different disciplines
Source: iScience. 2022 Nov 5;25(12):105512. doi: 10.1016/j.isci.2022.105512 (PMC9712693; doi:10.1016/j.isci.2022.105512)
Supplement: Table S2. Second iteration of data collection table [file mmc3.xlsx]

## Sheet: Instructions
Instructions for using the table
Orientation
I have tried to reformat the table based on the discussions we had previously.
Note: If the paper contains no analyses e.g. a review, or summary of another paper etc. Just put NA to all.
It is now much simplified and does not include so much on states or prediction.
For all questions, fill in the paper you are getting the information from (first author surname and year as one word) and your initials in the appropriate columns.
Some papers will use multiple models in their analysis – pick only the last one mentioned in the methodology to include in the table.
There could be clues to the context of this in the abstract.
Details of how to answer each question are below:
Question	Explanation	Answer (expected responses)	Details (expected responses)	Main (expected responses)	Presentation (expected responses)
Is uncertainty in the response included?	This question asks you to focus on the response variable of the model you are assessing and report if any uncertainty in that response is included.	Yes/No	The type of uncertainty e.g.	Yes = in the main article,	Here give details of how it was reported e.g. visual (in a figure), text (in the main text as words), numeric (as a number either in a table or text), other.
			Standard error (SE), Bootstrap interval (BI), Credible interval or confidence interval (CI), Observation error (OE), a state model (State).	No = in supporting information or appendix
					Combinations can be used e.g. visualnumeric or visualtext. Please stay in order of visual, text, numeric
			I would expect OE and State to be the most common.
			Can also include: NA, I don’t know, can’t tell.
Is the uncertainty in the explanatory variables included?	This question asks you to focus on the explanatory variables of the model you are assessing and report if any uncertainty is included.	Yes/No	The type of uncertainty e.g.	Yes/No	visual, text, numeric
			Standard error (SE), Bootstrap interval (BI), Credible interval or confidence interval (CI), Observation error (OE), a state model (State), model ensemble (En), multiple scenarios (scenarios).
	This is mostly relevant for explanatory variables that are actually model outputs e.g. some environmental variables or PCA loadings etc.
			I would expect OE, State, En, and scenarios to be the most common.
			Can also include: NA, I don’t know, can’t tell.
Is the uncertainty in the parameter estimation included?	For the model you are looking at, do they report uncertainty in their estimates of parameters?	Yes/No	The type of uncertainty e.g. Standard error (SE), Bootstrap interval (BI), Credible interval or confidence interval (CI), model averaging (MA), other.	Yes/No	visual, text, numeric
			Also, NA, I don’t know, I can’t tell.
Is the uncertainty in the model structure included?	For the model you are looking at, do the authors consider how other model types/structures etc might have performed? Or give any range of answers?	Yes/No	The type of uncertainty e.g. model ensemble (En), multiple scenarios (scenarios), model comparison (MC), model averaging (MA), other.	Yes/No	visual, text, numeric
			Also, NA, I don’t know, I can’t tell.
			I would not expect SE, CI etc to be relevant here.
Is there an explicit model for a process that was not observed?	Is the response being modelled the same thing the authors had data for? An example of when it is not is survival analysis. The data is often recapture, but the model tries to explain survival	Yes/No	Give some detail e.g. survival.	NA	NA
Is uncertainty in this element included?	If they model something unobserved, do they explicitly account for this? And the uncertainty associated.	Yes/No	Details of uncertainty type e.g. state = full state model with reported uncertainty in the response, OE = observation error, other, NA, I don’t know, I can’t tell.	Yes/No	visual, text, numeric
Do they predict?	Are any predictions made during the final analysis or from the model in the final analysis?	Yes/No	NA	NA	NA
Is uncertainty in the prediction included?	Do they include some uncertainty with the prediction	Yes/No	Type of uncertainty e.g. prediction interval (PI), SE, CI, Range = range of scenarios,	Yes/No	visual, text, numeric
			Also, NA, I don’t know, I can’t tell
Is uncertainty discussed in the discussion?	Is any uncertainty discussed in the discussion? There should be a distinction between the mean results and uncertainty.	Yes/No	Which part e.g.	NA	NA
			Response, explanatory, parameter, model, unobserved, prediction, all, none.
Extra points
· If multiple methods are used e.g. confidence intervals from bootstrapping, report the measure used to indicate uncertainty i.e. the confidence interval in the details column but mention the method to obtain it in the comments e.g. bootstrap or frequentist or Bayesian etc.
· If uncertainty quantification is mentioned in the methodology but never reported as a result, this should be indicated as “text” in the presentation column.

## Sheet: Table
Number	Questions	QuestionCode	Paper	Initials	Answer	Details	Main	Presentation
1	Is uncertainty in the response included?	RO
2	Is uncertainty in the explanatory variables included?	EO
3	Is uncertainty in the parameter estimation included?	PO
4	Is uncertainty in the model structure included?	MO
5	Is there an explicit model for a process that was not observed?	StateYN
6	Is uncertainty in this unobserved element included?	StateU
7	Do they predict?	PredictYN
8	Is uncertainty in the prediction included?	PU
9	Is uncertainty discussed in the discussion?	Udisc
1	Is uncertainty in the response included?	RO
2	Is uncertainty in the explanatory variables included?	EO
3	Is uncertainty in the parameter estimation included?	PO
4	Is uncertainty in the model structure included?	MO
5	Is there an explicit model for a process that was not observed?	StateYN
6	Is uncertainty in this unobserved element included?	StateU
7	Do they predict?	PredictYN
8	Is uncertainty in the prediction included?	PU
9	Is uncertainty discussed in the discussion?	Udisc
1	Is uncertainty in the response included?	RO
2	Is uncertainty in the explanatory variables included?	EO
3	Is uncertainty in the parameter estimation included?	PO
4	Is uncertainty in the model structure included?	MO
5	Is there an explicit model for a process that was not observed?	StateYN
6	Is uncertainty in this unobserved element included?	StateU
7	Do they predict?	PredictYN
8	Is uncertainty in the prediction included?	PU
9	Is uncertainty discussed in the discussion?	Udisc
1	Is uncertainty in the response included?	RO
2	Is uncertainty in the explanatory variables included?	EO
3	Is uncertainty in the parameter estimation included?	PO
4	Is uncertainty in the model structure included?	MO
5	Is there an explicit model for a process that was not observed?	StateYN
6	Is uncertainty in this unobserved element included?	StateU
7	Do they predict?	PredictYN
8	Is uncertainty in the prediction included?	PU
9	Is uncertainty discussed in the discussion?	Udisc
1	Is uncertainty in the response included?	RO
2	Is uncertainty in the explanatory variables included?	EO
3	Is uncertainty in the parameter estimation included?	PO
4	Is uncertainty in the model structure included?	MO
5	Is there an explicit model for a process that was not observed?	StateYN
6	Is uncertainty in this unobserved element included?	StateU
7	Do they predict?	PredictYN
8	Is uncertainty in the prediction included?	PU
9	Is uncertainty discussed in the discussion?	Udisc
