# Supplementary material for: Insights into the quantification and reporting of model-related uncertainty across different disciplines
Source: iScience. 2022 Nov 5;25(12):105512. doi: 10.1016/j.isci.2022.105512 (PMC9712693; doi:10.1016/j.isci.2022.105512)
Supplement: Table S3. Included papers [file mmc4.xlsx]

## Sheet: Sheet1
Paper code	Field	Journal	Paper link
Abramson2019	Political Science	International Organization	https://doi.org/10.1017/S0020818319000286
Acs2019	Political Science	American Journal of Political Science	https://doi.org/10.1111/ajps.12444
Adams2019	Evolution	Evolution	doi:10.1111/evo.13867
Agrawal2019	Ecology	Ecology	10.1002/ecy. 2857
Agudelo2019	Ecology	Ecology	10.1002/ecy.2858
Al-Basha2019	Neuroscience	Journal of Neuroscience	https://doi.org/10.1523/JNEUROSCI.0975-19.2019
Alba2019	Ecology	Ecology	10.1002/ecy.2859
Allen2019	Oceanography	Journal of Geophysical Research-Oceans	https://agupubs.onlinelibrary.wiley.com/doi/10.1029/2018JC014825
AmayaD2019	Climate Science	Journal of Climate	10.1175/JCLI-D-19-0040.1
Anderson2019	Political Science	American Journal of Political Science	https://doi.org/10.1111/ajps.12428
Appel2019	Political Science	British Journal of Political Science	https://doi.org/10.1017/S0007123417000175
Aranzamendi2019	Ecology	Journal of Animal Ecology	DOI: 10.1111/1365-2656.13068
Archer2019	Ecology	Journal of Animal Ecology	DOI: 10.1111/1365-2656.13060
Archetti2019	Evolution	Evolution	doi:10.1111/evo.13816
Arntzen2019	Evolution	Molecular Ecology	DOI: 10.1111/mec.15285
ArrizabalagaEscudero2019	Ecology	Journal of Animal Ecology	DOI: 10.1111/1365-2656.13055
Ashin2019	Oceanography	Journal of Geophysical Research-Oceans	https://agupubs.onlinelibrary.wiley.com/doi/10.1029/2019JC014938
Auksztulewicz2019	Neuroscience	Journal of Neuroscience	https://doi.org/10.1523/JNEUROSCI.0925-19.2019
Baekgaard2019	Political Science	British Journal of Political Science	https://doi.org/10.1017/S0007123417000084
BaenaDiaz2019	Evolution	Molecular Ecology	DOI: 10.1111/mec.15271
Bailey2019	Ecology	Journal of Animal Ecology	DOI: 10.1111/1365-2656.13041
Bailey2019	Political Science	British Journal of Political Science	https://doi.org/10.1017/S0007123416000624
Banks2019	Political Science	American Journal of Political Science	https://doi.org/10.1111/ajps.12410
Barbour2019	Ecology	Journal of Animal Ecology	DOI: 10.1111/1365-2656.13092
Baur2019	Evolution	Evolution	doi:10.1111/evo.13793
Becerra2019	Health Science	British Medical Journal	http://dx.doi.org/10.1136/bmj.l5894
Bechtel2019	Political Science	British Journal of Political Science	https://doi.org/10.1017/S0007123417000205
Beghoura2019	Oceanography	Journal of Geophysical Research-Oceans	https://agupubs.onlinelibrary.wiley.com/doi/10.1029/2019JC015119
Bellantuono2019	Evolution	Molecular Ecology	DOI: 10.1111/mec.15300
Bemmels2019	Evolution	Evolution	doi:10.1111/evo.13854
Benning2019	Evolution	Evolution	doi:10.1111/evo.13836
Bergmann2019	Neuroscience	Journal of Neuroscience	https://doi.org/10.1523/JNEUROSCI.1730-19.2019
Bernardi2019	Political Science	British Journal of Political Science	https://doi.org/10.1017/S0007123417000199
Bezemer2019	Evolution	Molecular Ecology	DOI: 10.1111/mec.15264
Biddle2019	Oceanography	Journal of Geophysical Research-Oceans	https://agupubs.onlinelibrary.wiley.com/doi/10.1029/2019JC015133
BilbaoR2019	Climate Science	Climate Dynamics	https://doi.org/10.1007/s00382-019-04910-1
Bisbee2019	Political Science	International Organization	https://doi.org/10.1017/S0020818319000109
Bischof2019	Political Science	American Journal of Political Science	https://doi.org/10.1111/ajps.12449
Bisgaard2019	Political Science	American Journal of Political Science	https://doi.org/10.1111/ajps.12432
Bjørnskov2019	Political Science	American Journal of Political Science	https://doi.org/10.1111/ajps.12421
Blair2019	Political Science	International Organization	https://doi.org/10.1017/S0020818319000031
Boas2019	Political Science	American Journal of Political Science	https://doi.org/10.1111/ajps.12413
Bongiorno2019	Evolution	Molecular Ecology	DOI: 10.1111/mec.15270
Borz2019	Political Science	British Journal of Political Science	https://doi.org/10.1017/S000712341700028X
BozkurtD2019	Climate Science	Climate Dynamics	https://doi.org/10.1007/s00382-019-04959-y
Brousseau2019	Ecology	Ecology	10.1002/ecy.2815
Bruggemann2019	Oceanography	Journal of Physical Oceanography	https://doi.org/10.1175/Journal of Physical Oceanography-D-19-0090.1
BrünicheOlsen2019	Evolution	Molecular Ecology	DOI: 10.1111/mec.15266
Buma2019	Ecology	Ecology	10.1002/ecy.2885
BürgerG2019	Climate Science	Journal of Climate	10.1175/JCLI-D-19-0136.1
Burr2019	Health Science	British Medical Journal	http://dx.doi.org/10.1136/bmj.l6090
Butterfield2019	Ecology	Ecology	10.1002/ecy.2817
Caballero2019	Health Science	BMC Medical	https://doi.org/10.1186/s12916-019-1451-1
CabreraCruz2019	Ecology	Journal of Animal Ecology	DOI: 10.1111/1365-2656.13075
Calhoun2019	Neuroscience	Nature Neuroscience	https://doi.org/10.1038/s41593-019-0533-x
Canuto2019	Oceanography	Journal of Physical Oceanography	https://doi.org/10.1175/Journal of Physical Oceanography-D-19-0043.1
Capshaw2019	Evolution	Evolution	doi:10.1111/evo.13837
Carnegie2019	Political Science	American Journal of Political Science	https://doi.org/10.1111/ajps.12426
Carnegie2019	Political Science	British Journal of Political Science	https://doi.org/10.1017/S0007123417000187
Carroll2019	Political Science	American Journal of Political Science	https://doi.org/10.1111/ajps.12442
Carter2019	Ecology	Ecology	10.1002/ecy.2826
Case2019	Ecology	Ecology	10.1002/ecy.2842
CastruccioS2019	Climate Science	Journal of Climate	10.1175/JCLI-D-19-0280.1
Chang2019H	Oceanography	Journal of Physical Oceanography	https://doi.org/10.1175/Journal of Physical Oceanography-D-19-0107.1
Chauhan2019	Neuroscience	Journal of Neuroscience	https://doi.org/10.1523/JNEUROSCI.1460-19.2019
Chauvin2019	Health Science	BMC Medical	https://doi.org/10.1186/s12916-019-1436-0
Cheeke2019	Ecology	Ecology	10.1002/ecy.2855
ChenB2019	Climate Science	Climate Dynamics	https://doi.org/10.1007/s00382-019-04963-2
ChenC2019	Ecology	Ecology	10.1002/ecy.2819
ChenF2019	Climate Science	Climate Dynamics	https://doi.org/10.1007/s00382-019-04948-1
ChenL2019	Ecology	Ecology	10.1002/ecy.2821
ChiodiA2019	Climate Science	Journal of Climate	10.1175/JCLI-D-19-0183.1
ChiodoG2019	Climate Science	Journal of Climate	10.1175/JCLI-D-19-0086.1
Chong2019	Political Science	American Journal of Political Science	https://doi.org/10.1111/ajps.12404
Chow2019	Neuroscience	Nature Neuroscience	https://doi.org/10.1038/s41593-019-0505-1
Church2019	Political Science	American Journal of Political Science	https://doi.org/10.1111/ajps.12418
Ciavatta2019	Oceanography	Journal of Geophysical Research-Oceans	https://agupubs.onlinelibrary.wiley.com/doi/10.1029/2019JC015128
Clay2019	Evolution	Evolution	doi:10.1111/evo.13843
Condra2019	Political Science	British Journal of Political Science	https://doi.org/10.1017/S0007123416000569
Conith2019	Evolution	Evolution	doi:10.1111/evo.13824
Cortez2019	Ecology	Ecology	10.1002/ecy.2789
Cozzoli2019	Ecology	Ecology	10.1002/ecy.2800
CuiJ2019	Climate Science	Climate Dynamics	https://doi.org/10.1007/s00382-019-04864-4
Dahlström2019	Political Science	British Journal of Political Science	https://doi.org/10.1017/S0007123417000230
Dapper2019	Evolution	Evolution	doi:10.1111/evo.13850
Daugaard2019	Ecology	Journal of Animal Ecology	DOI: 10.1111/1365-2656.13053
Davis2019	Ecology	Ecology	10.1002/ecy.2801
Dawson2019	Ecology	Ecology	10.1002/ecy.2856
DeFazio2019	Neuroscience	Journal of Neuroscience	https://doi.org/10.1523/JNEUROSCI.0378-19.2019
Delgado2019	Evolution	Molecular Ecology	DOI: 10.1111/mec.15290
Dievel2019	Ecology	Journal of Animal Ecology	DOI: 10.1111/1365-2656.13088
Ding2019	Health Science	British Medical Journal	http://dx.doi.org/10.1136/bmj.l6204
DiSalvatore2019	Political Science	American Journal of Political Science	https://doi.org/10.1111/ajps.12451
Domi2019	Neuroscience	Journal of Neuroscience	https://doi.org/10.1523/JNEUROSCI.1922-19.2019
Dominiak2019	Neuroscience	Journal of Neuroscience	https://doi.org/10.1523/JNEUROSCI.1809-19.2019
Doshi2019	Political Science	International Organization	https://doi.org/10.1017/S0020818319000158
Dotto2019	Oceanography	Journal of Geophysical Research-Oceans	https://doi.org/10.1175/Journal of Physical Oceanography-D-19-0064.1
DrouardM2019	Climate Science	Journal of Climate	10.1175/JCLI-D-18-0803.1
Dube2019	Neuroscience	Nature Neuroscience	https://doi.org/10.1038/s41593-019-0501-5
DuY2019	Climate Science	Journal of Climate	10.1175/JCLI-D-19-0306.1
EckerströmLiedholm2019	Evolution	Evolution	doi:10.1111/evo.13845
Eggenberger2019	Ecology	Journal of Animal Ecology	DOI: 10.1111/1365-2656.13051
Egger2019	Neuroscience	Nature Neuroscience	https://doi.org/10.1038/s41593-019-0500-6
Ekeloef2019	Health Science	British Medical Journal	http://dx.doi.org/10.1136/bmj.l6395
Ellison2019	Ecology	Ecology	10.1002/ecy.2878
Erin2019	Ecology	Journal of Animal Ecology	DOI: 10.1111/1365-2656.13080
Esch2019	Ecology	Ecology	10.1002/ecy.2802
Fabritius2019	Ecology	Ecology	10.1002/ecy.2814
Fairbrother2019	Political Science	British Journal of Political Science	https://doi.org/10.1017/S0007123416000727
Fan2019	Oceanography	Journal of Geophysical Research-Oceans	https://agupubs.onlinelibrary.wiley.com/doi/10.1029/2019JC015097
FanX2019	Climate Science	Climate Dynamics	https://doi.org/10.1007/s00382-019-04966-z
Farhan2019	Neuroscience	Nature Neuroscience	https://doi.org/10.1038/s41593-019-0530-0
Fecher2019	Neuroscience	Nature Neuroscience	https://doi.org/10.1038/s41593-019-0479-z
Fernandez-Vazquez2019	Political Science	British Journal of Political Science	https://doi.org/10.1017/S0007123417000047
Findling2019	Neuroscience	Nature Neuroscience	https://doi.org/10.1038/s41593-019-0518-9
Finn2019	Neuroscience	Nature Neuroscience	https://doi.org/10.1038/s41593-019-0487-z
Fordham2019	Political Science	International Organization	https://doi.org/10.1017/S0020818318000449
Forkosh2019	Neuroscience	Nature Neuroscience	https://doi.org/10.1038/s41593-019-0516-y
Frank2019	Neuroscience	Nature Neuroscience	https://doi.org/10.1038/s41593-019-0495-z
Frau2019	Neuroscience	Nature Neuroscience	https://doi.org/10.1038/s41593-019-0512-2
Fritz2019	Health Science	BMC Medical	https://doi.org/10.1186/s12916-019-1430-6
Furlanis2019	Neuroscience	Nature Neuroscience	https://doi.org/10.1038/s41593-019-0465-5
Gaigher2019	Evolution	Molecular Ecology	DOI: 10.1111/mec.15276
Gailmard2019	Political Science	American Journal of Political Science	https://doi.org/10.1111/ajps.12411
Galen2019	Ecology	Journal of Animal Ecology	DOI: 10.1111/1365-2656.13089
Gallagher2019	Ecology	Journal of Animal Ecology	DOI: 10.1111/1365-2656.13042
Gandhi2019	Political Science	American Journal of Political Science	https://doi.org/10.1111/ajps.12441
Gao2019	Evolution	Molecular Ecology	DOI: 10.1111/mec.15294
Garcia2019	Ecology	Ecology	10.1002/ecy.2825
GarciaCallejas2019	Ecology	Ecology	10.1002/ecy.2820
Gazestani2019	Neuroscience	Nature Neuroscience	https://doi.org/10.1038/s41593-019-0489-x
Gebert2019	Ecology	Journal of Animal Ecology	DOI: 10.1111/1365-2656.13074
GeneraticMedicineResearchCollaborative	Health Science	BMC Medical	https://doi.org/10.1186/s12916-019-1458-7
George2019	Oceanography	Journal of Geophysical Research-Oceans	https://agupubs.onlinelibrary.wiley.com/doi/10.1029/2018JC014900
Gerhard2019	Ecology	Ecology	10.1002/ecy.2834
Gibb2019	Ecology	Journal of Animal Ecology	DOI: 10.1111/1365-2656.13052
Gil2019	Ecology	Ecology	10.1002/ecy.2835
Gingerich2019	Political Science	American Journal of Political Science	https://doi.org/10.1111/ajps.12438
Gomez2019	Evolution	Molecular Ecology	DOI: 10.1111/mec.15280
Gonzalez2019	Neuroscience	Journal of Neuroscience	https://doi.org/10.1523/JNEUROSCI.1409-19.2019
Gonzalez20191	Neuroscience	Journal of Neuroscience	https://doi.org/10.1523/JNEUROSCI.0886-19.2019
GoodSmith2019	Neuroscience	Journal of Neuroscience	https://doi.org/10.1523/JNEUROSCI.0940-19.2019
Goupil2019	Health Science	British Medical Journal	http://dx.doi.org/10.1136/bmj.l6015
Gowri2019	Evolution	Evolution	doi:10.1111/evo.13861
Gray2019	Evolution	Evolution	doi:10.1111/evo.13851
Green2019	Political Science	British Journal of Political Science	https://doi.org/10.1017/S0007123416000636
Greischar2019	Evolution	Evolution	doi:10.1111/evo.13840
Grewal2019	Political Science	American Journal of Political Science	https://doi.org/10.1111/ajps.12447
Griffiths2019	Ecology	Journal of Animal Ecology	DOI: 10.1111/1365-2656.13065
Grinsted2019	Evolution	Evolution	doi:10.1111/evo.13826
Groenendyk2019	Political Science	American Journal of Political Science	https://doi.org/10.1111/ajps.12419
Grubman2019	Neuroscience	Nature Neuroscience	https://doi.org/10.1038/s41593-019-0539-4
Guo2019	Neuroscience	Journal of Neuroscience	https://doi.org/10.1523/JNEUROSCI.0914-19.2019
GWang2019	Health Science	BMC Medical	https://doi.org/10.1186/s12916-019-1442-2
Hadden2019	Political Science	British Journal of Political Science	https://doi.org/10.1017/S0007123416000582
Hager2019	Political Science	American Journal of Political Science	https://doi.org/10.1111/ajps.12460
Hainmueller2019	Political Science	American Journal of Political Science	https://doi.org/10.1111/ajps.12433
Hall2019	Evolution	Evolution	doi:10.1111/evo.13825
Hallinan2019	Neuroscience	Journal of Neuroscience	https://doi.org/10.1523/JNEUROSCI.1590-19.2019
Han2019	Neuroscience	Journal of Neuroscience	https://doi.org/10.1523/JNEUROSCI.1357-19.2019
Harmackova2019	Ecology	Journal of Animal Ecology	DOI: 10.1111/1365-2656.13073
Harteveld2019	Political Science	British Journal of Political Science	https://doi.org/10.1017/S0007123417000138
Hartley2019	Neuroscience	Nature Neuroscience	https://doi.org/10.1038/s41593-019-0528-7
Hassell2019	Political Science	American Journal of Political Science	https://doi.org/10.1111/ajps.12461
Hatemi2019	Political Science	American Journal of Political Science	https://doi.org/10.1111/ajps.12448
Hegermiller2019	Oceanography	Journal of Physical Oceanography	https://doi.org/10.1175/Journal of Physical Oceanography-D-19-0124.1
Heisser2019	Health Science	British Medical Journal	http://dx.doi.org/10.1136/bmj.l6109
Hennon2019	Oceanography	Journal of Geophysical Research-Oceans	https://doi.org/10.1175/Journal of Physical Oceanography-D-19-0121.1
Henrichs2019	Health Science	British Medical Journal	http://dx.doi.org/10.1136/bmj.l5517
Hernandez2019	Evolution	Evolution	doi:10.1111/evo.13833
Hettyey2019	Ecology	Journal of Animal Ecology	DOI: 10.1111/1365-2656.13083
Hill2019	Political Science	American Journal of Political Science	https://doi.org/10.1111/ajps.12430
Hirano2019	Evolution	Molecular Ecology	DOI: 10.1111/mec.15272
HoellA2019	Climate Science	Climate Dynamics	https://doi.org/10.1007/s00382-019-04960-5
HoerlingM2019	Climate Science	Journal of Climate	10.1175/JCLI-D-19-0207.1
Hofmann2019	Ecology	Ecology	10.1002/ecy.2875
Hollyer2019	Political Science	British Journal of Political Science	https://doi.org/10.1017/S0007123417000308
Holt2019	Neuroscience	Journal of Neuroscience	https://doi.org/10.1523/JNEUROSCI.2145-19.2019
Homola2019	Political Science	British Journal of Political Science	https://doi.org/10.1017/S0007123417000114
Honig2019	Political Science	International Organization	https://doi.org/10.1017/S0020818319000122
Horowitz2019	Political Science	British Journal of Political Science	https://doi.org/10.1017/S0007123417000011
Hovi2019	Political Science	British Journal of Political Science	https://doi.org/10.1017/S0007123416000788
HowardE2019	Climate Science	Journal of Climate	10.1175/JCLI-D-19-0437.1
Høyland2019	Political Science	British Journal of Political Science	https://doi.org/10.1017/S0007123416000697
Hsu2019	Oceanography	Journal of Geophysical Research-Oceans	https://agupubs.onlinelibrary.wiley.com/doi/10.1029/2019JC015033
Huang2019	Climate Science	Climate Dynamics	https://doi.org/10.1007/s00382-019-04982-z
Huang2019	Neuroscience	Nature Neuroscience	https://doi.org/10.1038/s41593-019-0481-5
Huang2019	Political Science	British Journal of Political Science	https://doi.org/10.1017/S0007123416000739
Huang2019	Oceanography	Journal of Geophysical Research-Oceans	https://doi.org/10.1175/Journal of Physical Oceanography-D-19-0089.1
HuangB2019	Climate Science	Journal of Climate	10.1175/JCLI-D-19-0230.1
HuD2019	Climate Science	Climate Dynamics	https://doi.org/10.1007/s00382-019-04971-2
Huneke2019	Oceanography	Journal of Physical Oceanography	https://doi.org/10.1175/Journal of Physical Oceanography-D-19-0044.1
Huntley2019	Oceanography	Journal of Geophysical Research-Oceans	https://agupubs.onlinelibrary.wiley.com/doi/10.1029/2019JC015179
Hyland2019	Neuroscience	Journal of Neuroscience	https://doi.org/10.1523/JNEUROSCI.0720-19.2019
InnocentiS2019	Climate Science	Journal of Climate	10.1175/JCLI-D-19-0021.1
Ito2019	Oceanography	Journal of Geophysical Research-Oceans	https://agupubs.onlinelibrary.wiley.com/doi/10.1029/2019JC015536
IwakiriT2019	Climate Science	Journal of Climate	10.1175/JCLI-D-19-0110.1
JacksonL2019	Climate Science	Journal of Climate	10.1175/JCLI-D-19-0014.1
Jansen2019	Neuroscience	Journal of Neuroscience	https://doi.org/10.1523/JNEUROSCI.1713-19.2019
Jent2019	Evolution	Molecular Ecology	DOI: 10.1111/mec.15293
Jiang2019	Health Science	BMC Medical	https://doi.org/10.1186/s12916-019-1453-z
Jiang2019	Oceanography	Journal of Geophysical Research-Oceans	https://agupubs.onlinelibrary.wiley.com/doi/10.1029/2019JC015413
JiangJ2019	Climate Science	Journal of Climate	10.1175/JCLI-D-18-0890.1
Jin2019	Neuroscience	Journal of Neuroscience	https://doi.org/10.1523/JNEUROSCI.0182-19.2019
JinC2019	Climate Science	Climate Dynamics	https://doi.org/10.1007/s00382-019-04945-4
John2019	Health Science	British Medical Journal	http://dx.doi.org/10.1136/bmj.l5896
Jones2019	Political Science	American Journal of Political Science	https://doi.org/10.1111/ajps.12465
Jones2019	Political Science	British Journal of Political Science	https://doi.org/10.1017/S0007123416000612
Joseph2019	Neuroscience	Journal of Neuroscience	https://doi.org/10.1523/JNEUROSCI.1064-19.2019
Joshi2019	Neuroscience	Nature Neuroscience	https://doi.org/10.1038/s41593-019-0486-0
Jourdan2019	Ecology	Journal of Animal Ecology	DOI: 10.1111/1365-2656.13054
JoyWarren2019	Oceanography	Journal of Geophysical Research-Oceans	https://agupubs.onlinelibrary.wiley.com/doi/10.1029/2019JC015295
Junk2019	Political Science	American Journal of Political Science	https://doi.org/10.1111/ajps.12437
KamilS2019	Climate Science	Climate Dynamics	https://doi.org/10.1007/s00382-019-04859-1
Kane2019	Political Science	British Journal of Political Science	https://doi.org/10.1017/S000712341700014X
Karim2019	Political Science	British Journal of Political Science	https://doi.org/10.1017/S0007123417000035
Kaura2019	Health Science	British Medical Journal	http://dx.doi.org/10.1136/bmj.l6055
Keene2019	Health Science	British Medical Journal	http://dx.doi.org/10.1136/bmj.l6132
Kellstedt2019	Political Science	British Journal of Political Science	https://doi.org/10.1017/S0007123417000369
Kelly2019	Oceanography	Journal of Physical Oceanography	https://doi.org/10.1175/Journal of Physical Oceanography-D-18-0148.1
Khelifa2019	Ecology	Journal of Animal Ecology	DOI: 10.1111/1365-2656.13077
Kim2019	Neuroscience	Journal of Neuroscience	https://doi.org/10.1523/JNEUROSCI.2687-18.2019
Kim2019	Political Science	American Journal of Political Science	https://doi.org/10.1111/ajps.12420
Kim2019	Political Science	International Organization	https://doi.org/10.1017/S0020818319000237
KimH2019	Climate Science	Climate Dynamics	https://doi.org/10.1007/s00382-019-04943-6
KluftL2019	Climate Science	Journal of Climate	10.1175/JCLI-D-18-0774.1
Kozakiewicz2019	Evolution	Molecular Ecology	DOI: 10.1111/mec.15274
Krabbe2019	Neuroscience	Nature Neuroscience	https://doi.org/10.1038/s41593-019-0508-y
Kunze2019	Oceanography	Journal of Physical Oceanography	https://doi.org/10.1175/Journal of Physical Oceanography-D-19-0052.1
Kwok2019	Oceanography	Journal of Geophysical Research-Oceans	https://agupubs.onlinelibrary.wiley.com/doi/10.1029/2019JC015486
Lago2019	Oceanography	Journal of Geophysical Research-Oceans	https://agupubs.onlinelibrary.wiley.com/doi/10.1029/2019JC015105
Large2019	Oceanography	Journal of Geophysical Research-Oceans	https://doi.org/10.1175/Journal of Physical Oceanography-D-18-0202.1
Larson2019	Political Science	American Journal of Political Science	https://doi.org/10.1111/ajps.12436
Latimer2019	Neuroscience	Journal of Neuroscience	https://doi.org/10.1523/JNEUROSCI.1642-19.2019
Lei2019	Neuroscience	Journal of Neuroscience	https://doi.org/10.1523/JNEUROSCI.0524-19.2019
Lenain2019	Oceanography	Journal of Geophysical Research-Oceans	https://doi.org/10.1175/Journal of Physical Oceanography-D-19-0098.1
Levy2019	Neuroscience	Nature Neuroscience	https://doi.org/10.1038/s41593-019-0531-z
Lewanzik2019	Ecology	Journal of Animal Ecology	DOI: 10.1111/1365-2656.12989
Liberman2019	Neuroscience	Journal of Neuroscience	https://doi.org/10.1523/JNEUROSCI.3004-18.2019
Linden2019	Evolution	Evolution	doi:10.1111/evo.13815
Little2019	Political Science	American Journal of Political Science	https://doi.org/10.1111/ajps.12435
Liu2019	Evolution	Molecular Ecology	DOI: 10.1111/mec.15296
Liu2019	Neuroscience	Nature Neuroscience	https://doi.org/10.1038/s41593-019-0511-3
Liu2019	Oceanography	Journal of Geophysical Research-Oceans	https://agupubs.onlinelibrary.wiley.com/doi/10.1029/2019JC015270
Liu20191	Neuroscience	Journal of Neuroscience	https://doi.org/10.1523/JNEUROSCI.1005-19.2019
LiuT2019	Climate Science	Climate Dynamics	https://doi.org/10.1007/s00382-019-04967-y
Lobanova2019	Neuroscience	Journal of Neuroscience	https://doi.org/10.1523/JNEUROSCI.1142-19.2019
LoikithP2019	Climate Science	Journal of Climate	10.1175/JCLI-D-19-0344.1
LopezRojo2019	Ecology	Ecology	10.1002/ecy.2847
LoPresti2019	Ecology	Ecology	10.1002/ecy.2809
Lourenco2019	Health Science	BMC Medical	https://doi.org/10.1186/s12916-019-1450-2
LouS2019	Climate Science	Journal of Climate	10.1175/JCLI-D-19-0549.1
Lowande2019	Political Science	American Journal of Political Science	https://doi.org/10.1111/ajps.12443
Lu2019	Oceanography	Journal of Geophysical Research-Oceans	https://agupubs.onlinelibrary.wiley.com/doi/10.1029/2018JC014781
Lucardi2019	Political Science	British Journal of Political Science	https://doi.org/10.1017/S0007123416000740
Lucas2019	Oceanography	Journal of Physical Oceanography	https://doi.org/10.1175/Journal of Physical Oceanography-D-19-0007.1
LückeL2019	Climate Science	Journal of Climate	10.1175/JCLI-D-19-0184.1
Lupu2019	Political Science	American Journal of Political Science	https://doi.org/10.1111/ajps.12416
Lutas2019	Neuroscience	Nature Neuroscience	https://doi.org/10.1038/s41593-019-0506-0
Luzy2019	Neuroscience	Journal of Neuroscience	https://doi.org/10.1523/JNEUROSCI.1160-19.2019
Lyall2019	Political Science	International Organization	https://doi.org/10.1017/S0020818319000262
Maier2019	Evolution	Evolution	doi:10.1111/evo.13868
Malang2019	Political Science	British Journal of Political Science	https://doi.org/10.1017/S0007123417000217
Malka2019	Political Science	British Journal of Political Science	https://doi.org/10.1017/S0007123417000072
Mancuso2019	Neuroscience	Nature Neuroscience	https://doi.org/10.1038/s41593-019-0525-x
Maron2019	Ecology	Ecology	10.1002/ecy.2848
Martinez2019	Evolution	Molecular Ecology	DOI: 10.1111/mec.15281
Mason2019	Ecology	Journal of Animal Ecology	DOI: 10.1111/1365-2656.13063
Masunaga2019	Oceanography	Journal of Physical Oceanography	https://doi.org/10.1175/Journal of Physical Oceanography-D-18-0238.1
Matano2019	Oceanography	Journal of Geophysical Research-Oceans	https://agupubs.onlinelibrary.wiley.com/doi/10.1029/2019JC015001
MathéHubert2019	Evolution	Molecular Ecology	DOI: 10.1111/mec.15206
Matsumoto2019	Neuroscience	Journal of Neuroscience	https://doi.org/10.1523/JNEUROSCI.1503-19.2019
Matthews2019	Political Science	British Journal of Political Science	https://doi.org/10.1017/S0007123416000715
Mautz2019	Ecology	Journal of Animal Ecology	DOI: 10.1111/1365‐2656.13079
McAllister2019	Oceanography	Journal of Physical Oceanography	https://doi.org/10.1175/Journal of Physical Oceanography-D-19-0170.1
McCauley2019	Political Science	British Journal of Political Science	https://doi.org/10.1017/S0007123416000594
McDowall2019	Ecology	Ecology	10.1002/ecy.2823
McGaughran2019	Evolution	Molecular Ecology	DOI: 10.1111/mec.15269
McNamee2019	Political Science	International Organization	https://doi.org/10.1017/S0020818319000067
McPeek2019	Ecology	Journal of Animal Ecology	DOI: 10.1111/1365-2656.13072
Mead2019	Evolution	Molecular Ecology	DOI: 10.1111/mec.15289
Mesik2019	Neuroscience	Journal of Neuroscience	https://doi.org/10.1523/JNEUROSCI.1722-19.2019
Mestre2019	Ecology	Journal of Animal Ecology	DOI: 10.1111/1365-2656.13091
Meunier2019	Ecology	Ecology	10.1002/ecy.2839
MeyerP2019	Climate Science	Climate Dynamics	https://doi.org/10.1007/s00382-019-04965-0
MichaelisA2019	Climate Science	Journal of Climate	10.1175/JCLI-D-19-0259.1
MiddlemasE2019	Climate Science	Climate Dynamics	https://doi.org/10.1007/s00382-019-04964-1
Minucci2019	Ecology	Ecology	10.1002/ecy.2862
Miyakawa2019	Neuroscience	Journal of Neuroscience	https://doi.org/10.1523/JNEUROSCI.1117-19.2019
Moeller2019	Ecology	Ecology	10.1002/ecy.2874
Mohammadkhani2019	Neuroscience	Journal of Neuroscience	https://doi.org/10.1523/JNEUROSCI.0255-19.2019
Mohr2019	Political Science	American Journal of Political Science	https://doi.org/10.1111/ajps.12422
Montanaro2019	Political Science	American Journal of Political Science	https://doi.org/10.1111/ajps.12463
Monteban2019	Oceanography	Journal of Geophysical Research-Oceans	https://agupubs.onlinelibrary.wiley.com/doi/10.1029/2019JC015311
Morales2019	Evolution	Evolution	doi:10.1111/evo.13849
MoralesMolino2019	Ecology	Ecology	10.1002/ecy.2833
Morrongiello2019	Ecology	Journal of Animal Ecology	DOI: 10.1111/1365-2656.12999
Morse2019	Political Science	International Organization	https://doi.org/10.1017/S002081831900016X
Mountford2019	Oceanography	Journal of Geophysical Research-Oceans	https://agupubs.onlinelibrary.wiley.com/doi/10.1029/2019JC015050
Mugabo2019	Ecology	Journal of Animal Ecology	DOI: 10.1111/1365-2656.13069
Munji2019	Neuroscience	Nature Neuroscience	https://doi.org/10.1038/s41593-019-0497-x
Murray2019	Evolution	Molecular Ecology	DOI: 10.1111/mec.15287
Musall2019	Neuroscience	Nature Neuroscience	https://doi.org/10.1038/s41593-019-0502-4
Nair2019	Political Science	International Organization	https://doi.org/10.1017/S0020818318000498
Nakov2019	Evolution	Evolution	doi:10.1111/evo.13832
Napolitano2019	Oceanography	Journal of Physical Oceanography	https://doi.org/10.1175/Journal of Physical Oceanography-D-19-0011.1
Nayak2019	Health Science	British Medical Journal	http://dx.doi.org/10.1136/bmj.l5766
Neske2019	Neuroscience	Journal of Neuroscience	https://doi.org/10.1523/JNEUROSCI.1226-18.2019
Newman2019	Political Science	British Journal of Political Science	https://doi.org/10.1017/S0007123417000333
Nicholson2019	Health Science	BMC Medical	https://doi.org/10.1186/s12916-019-1446-y
Nishino2019	Neuroscience	Journal of Neuroscience	https://doi.org/10.1523/JNEUROSCI.3209-18.2019
Njovu2019	Ecology	Journal of Animal Ecology	DOI: 10.1111/1365-2656.13058
Norton2019	Neuroscience	Journal of Neuroscience	https://doi.org/10.1523/JNEUROSCI.1250-19.2019
NunezMir2019	Ecology	Ecology	10.1002/ecy.2797
NygårdT2019	Climate Science	Journal of Climate	10.1175/JCLI-D-19-0242.1
O'Grady2019	Political Science	British Journal of Political Science	https://doi.org/10.1017/S0007123417000242
OBrien2019	Evolution	Evolution	doi:10.1111/evo.13818
Odonne2019	Ecology	Ecology	10.1002/ecy.2806
Ojeda2019	Political Science	British Journal of Political Science	https://doi.org/10.1017/S0007123417000151
Okamura2019	Evolution	Molecular Ecology	DOI: 10.1111/mec.15268
OmeKaius2019	Health Science	BMC Medical	https://doi.org/10.1186/s12916-019-1456-9
OuardaT2019	Climate Science	Climate Dynamics	https://doi.org/10.1007/s00382-019-04866-2
Ousterhout2019	Ecology	Journal of Animal Ecology	DOI: 10.1111/1365-2656.13048
Palmisano2019	Neuroscience	Nature Neuroscience	https://doi.org/10.1038/s41593-019-0490-4
Panie2019	Political Science	International Organization	https://doi.org/10.1017/S0020818319000134
Pardos-Prado2019	Political Science	American Journal of Political Science	https://doi.org/10.1111/ajps.12406
Pasea2019	Health Science	BMC Medical	https://doi.org/10.1186/s12916-019-1438-y
Passy2019	Ecology	Ecology	10.1002/ecy.2831
Patmore2019	Oceanography	Journal of Physical Oceanography	https://doi.org/10.1175/Journal of Physical Oceanography-D-19-0083.1
Patty2019	Political Science	American Journal of Political Science	https://doi.org/10.1111/ajps.12429
Pellitier2019	Evolution	Molecular Ecology	DOI: 10.1111/mec.15237
Pennelly2019	Oceanography	Journal of Geophysical Research-Oceans	https://agupubs.onlinelibrary.wiley.com/doi/10.1029/2019JC015144
Peskowitz2019	Political Science	British Journal of Political Science	https://doi.org/10.1017/S0007123416000557
Petimar2019	Health Science	British Medical Journal	http://dx.doi.org/10.1136/bmj.l5837
Pfister2019	Ecology	Ecology	10. 1002/ecy.2798
Phillips2019	Neuroscience	Nature Neuroscience	https://doi.org/10.1038/s41593-019-0483-3
Picchiarelli2019	Neuroscience	Nature Neuroscience	https://doi.org/10.1038/s41593-019-0498-9
Pierskalla2019	Political Science	British Journal of Political Science	https://doi.org/10.1017/S0007123416000648
Pigeon2019	Ecology	Ecology	10.1002/ecy.2886
Pineiro2019	Oceanography	Journal of Geophysical Research-Oceans	https://agupubs.onlinelibrary.wiley.com/doi/10.1029/2019JC015094
Pizano2019	Ecology	Ecology	10.1002/ecy.2850
Platzer2019	Oceanography	Journal of Geophysical Research-Oceans	https://agupubs.onlinelibrary.wiley.com/doi/10.1029/2019JC015121
PolkovaL2019	Climate Science	Climate Dynamics	https://doi.org/10.1007/s00382-019-04975-y
Potapov2019	Ecology	Journal of Animal Ecology	DOI: 10.1111/1365-2656.13027
PradhanP2019	Climate Science	Climate Dynamics	https://doi.org/10.1007/s00382-019-04962-3
Pressler2019	Neuroscience	Journal of Neuroscience	https://doi.org/10.1523/JNEUROSCI.1763-19.2019
Preston2019	Ecology	Ecology	10.1002/ecy.2816
Proboste2019	Ecology	Journal of Animal Ecology	DOI: 10.1111/1365-2656.13064
Qasim2019	Neuroscience	Nature Neuroscience	https://doi.org/10.1038/s41593-019-0523-z
Quan2019	Oceanography	Journal of Physical Oceanography	https://doi.org/10.1175/Journal of Physical Oceanography-D-19-0020.1
Queralt2019	Political Science	International Organization	https://doi.org/10.1017/S0020818319000250
Ragonnet2019	Health Science	BMC Medical	https://doi.org/10.1186/s12916-019-1452-0
Rawat2019	Neuroscience	Journal of Neuroscience	https://doi.org/10.1523/JNEUROSCI.1400-19.2019
Ray2019	Health Science	British Medical Journal	http://dx.doi.org/10.1136/bmj.l6461
Reitich-Stolero2019	Neuroscience	Nature Neuroscience	https://doi.org/10.1038/s41593-019-0542-9
Rekdal2019	Evolution	Molecular Ecology	DOI: 10.1111/mec.15273
Renne2019	Ecology	Ecology	10.1002/ecy.2824
RenneR2019	Ecology	Ecology	10.1002/ecy.2889
RenR2019	Climate Science	Journal of Climate	10.1175/JCLI-D-19-0107.1
RisserM2019	Climate Science	Journal of Climate	10.1175/JCLI-D-19-0077.1
Ruff2019	Neuroscience	Nature Neuroscience	https://doi.org/10.1038/s41593-019-0477-1
Ryckman2019	Health Science	British Medical Journal	http://dx.doi.org/10.1136/bmj.l6540
Saderne2019	Oceanography	Journal of Geophysical Research-Oceans	https://agupubs.onlinelibrary.wiley.com/doi/10.1029/2019JC015266
SaeedS2019	Climate Science	Climate Dynamics	https://doi.org/10.1007/s00382-019-04862-6
Sankowski2019	Neuroscience	Nature Neuroscience	https://doi.org/10.1038/s41593-019-0532-y
SantiagoHernandez2019	Ecology	Ecology	10.1002/ecy.2803
Satler2019	Evolution	Evolution	doi:10.1111/evo.13809
Satterstrom2019	Neuroscience	Nature Neuroscience	https://doi.org/10.1038/s41593-019-0527-8
SaurralR2019	Climate Science	Climate Dynamics	https://doi.org/10.1007/s00382-019-04950-7
Sayol2019	Evolution	Evolution	doi:10.1111/evo.13811
ScannellC2019	Climate Science	Journal of Climate	10.1175/JCLI-D-18-0716.1
SchemmS2019	Climate Science	Journal of Climate	10.1175/JCLI-D-19-0115.1
Scherer2019	Ecology	Journal of Animal Ecology	DOI: 10.1111/1365-2656.13070
Schlosser2019	Oceanography	Journal of Geophysical Research-Oceans	https://doi.org/10.1175/Journal of Physical Oceanography-D-18-0208.1
Schouten2019	Ecology	Ecology	10.1002/ecy.2837
SchubertS2019	Climate Science	Journal of Climate	10.1175/JCLI-D-19-0189.1
Schultz2019	Political Science	American Journal of Political Science	https://doi.org/10.1111/ajps.12425
Sedley2019	Neuroscience	Journal of Neuroscience	https://doi.org/10.1523/JNEUROSCI.1308-19.2019
Senapati2019	Neuroscience	Nature Neuroscience	https://doi.org/10.1038/s41593-019-0515-z
Sexton2019	Political Science	American Journal of Political Science	https://doi.org/10.1111/ajps.12415
Shami2019	Political Science	British Journal of Political Science	https://doi.org/10.1017/S0007123417000254
Shan2019	Oceanography	Journal of Geophysical Research-Oceans	https://agupubs.onlinelibrary.wiley.com/doi/10.1029/2018JC014924
Shaw2019	Ecology	Journal of Animal Ecology	DOI: 10.1111/1365‐2656.13050
Simonovits2019	Political Science	American Journal of Political Science	https://doi.org/10.1111/ajps.12412
SinghC2019	Climate Science	Climate Dynamics	https://doi.org/10.1007/s00382-019-04944-5
Skelton2019	Evolution	Molecular Ecology	DOI: 10.1111/mec.15263
Skinner2019	Ecology	Journal of Animal Ecology	DOI: 10.1111/1365-2656.13056
Smith2019	Neuroscience	Nature Neuroscience	https://doi.org/10.1038/s41593-019-0494-0
SmithMartin2019	Ecology	Ecology	10.1002/ecy.2827
Snijders2019	Ecology	Journal of Animal Ecology	DOI: 10.1111/1365-2656.13086
Sommerer2019	Political Science	International Organization	https://doi.org/10.1017/S0020818318000450
Song2019	Health Science	British Medical Journal	http://dx.doi.org/10.1136/bmj.l5784
Souza2019	Neuroscience	Journal of Neuroscience	https://doi.org/10.1523/JNEUROSCI.1268-19.2019
SpallM2019	Climate Science	Journal of Climate	10.1175/JCLI-D-19-0252.1
Stoetzer2019	Political Science	British Journal of Political Science	https://doi.org/10.1017/S0007123417000102
Stowell2019	Neuroscience	Nature Neuroscience	https://doi.org/10.1038/s41593-019-0514-0
Strauss2019	Ecology	Ecology	10.1002/ecy.2836
Sun2019	Ecology	Journal of Animal Ecology	DOI: 10.1111/1365-2656.13071
Sun2019	Neuroscience	Nature Neuroscience	https://doi.org/10.1038/s41593-019-0496-y
SunC2019	Climate Science	Climate Dynamics	https://doi.org/10.1007/s00382-019-04853-7
Sutton2019	Evolution	Evolution	doi:10.1111/evo.13846
SyedF2019	Climate Science	Climate Dynamics	https://doi.org/10.1007/s00382-019-04974-z
Tanaka2019	Oceanography	Journal of Physical Oceanography	https://doi.org/10.1175/Journal of Physical Oceanography-D-19-0094.1
Taylor2019	Ecology	Journal of Animal Ecology	DOI: 10.1111/1365-2656.13095
Terry2019	Ecology	Journal of Animal Ecology	DOI: 10.1111/1365-2656.13057
Testa2019	Neuroscience	Journal of Neuroscience	https://doi.org/10.1523/JNEUROSCI.0688-19.2019
Thomson2019	Oceanography	Journal of Geophysical Research-Oceans	https://agupubs.onlinelibrary.wiley.com/doi/10.1029/2019JC015354
TierneyG2019	Climate Science	Climate Dynamics	https://doi.org/10.1007/s00382-019-04976-x
Tiwari2019	Neuroscience	Journal of Neuroscience	https://doi.org/10.1523/JNEUROSCI.1603-19.2019
Toor2019	Neuroscience	Journal of Neuroscience	https://doi.org/10.1523/JNEUROSCI.0502-19.2019
Tottene2019	Neuroscience	Journal of Neuroscience	https://doi.org/10.1523/JNEUROSCI.1840-19.2019
ToyodaT2019	Climate Science	Climate Dynamics	https://doi.org/10.1007/s00382-019-04979-8
Traveset2019	Evolution	Evolution	doi:10.1111/evo.13852
TrenberthK2019	Climate Science	Journal of Climate	10.1175/JCLI-D-19-0465.1
Trumbo2019	Evolution	Molecular Ecology	DOI: 10.1111/mec.15261
Turk2019	Neuroscience	Journal of Neuroscience	https://doi.org/10.1523/JNEUROSCI.2891-18.2019
Tyssowski2019	Neuroscience	Journal of Neuroscience	https://doi.org/10.1523/JNEUROSCI.1108-19.2019
Uchida2019	Oceanography	Journal of Geophysical Research-Oceans	https://agupubs.onlinelibrary.wiley.com/doi/10.1029/2019JC015355
Valentino2019	Political Science	British Journal of Political Science	https://doi.org/10.1017/S000712341700031X
VaruoloClarkeA2019	Climate Science	Journal of Climate	10.1175/JCLI-D-18-0567.1
VDieci2019	Health Science	BMC Medical	https://doi.org/10.1186/s12916-019-1445-z
Velez2019	Political Science	American Journal of Political Science	https://doi.org/10.1111/ajps.12427
VermaT2019	Climate Science	Journal of Climate	10.1175/JCLI-D-19-0050.1
Vinterstare2019	Ecology	Journal of Animal Ecology	DOI: 10.1111/1365-2656.13047
Voliotis2019	Neuroscience	Journal of Neuroscience	https://doi.org/10.1523/JNEUROSCI.0828-19.2019
Vössing2019	Political Science	British Journal of Political Science	https://doi.org/10.1017/S0007123416000600
Vugt2019	Health Science	British Medical Journal	http://dx.doi.org/10.1136/bmj.l5922
WainwrightC2019	Climate Science	Climate Dynamics	https://doi.org/10.1007/s00382-019-04973-0
Walker2019	Evolution	Molecular Ecology	DOI: 10.1111/mec.15265
Walker2019	Neuroscience	Nature Neuroscience	https://doi.org/10.1038/s41593-019-0517-x
Wang2019	Health Science	BMC Medical	https://doi.org/10.1186/s12916-019-1440-4
Wang2019	Neuroscience	Journal of Neuroscience	https://doi.org/10.1523/JNEUROSCI.1234-19.2019
Wang2019	Oceanography	Journal of Geophysical Research-Oceans	https://doi.org/10.1175/Journal of Physical Oceanography-D-18-0247.1
Wang20191	Neuroscience	Nature Neuroscience	https://doi.org/10.1038/s41593-019-0473-5
WangC2019	Climate Science	Journal of Climate	10.1175/JCLI-D-19-0006.1
WangR2019	Climate Science	Journal of Climate	10.1175/JCLI-D-18-0855.1
Wanninkhof2019	Oceanography	Journal of Geophysical Research-Oceans	https://agupubs.onlinelibrary.wiley.com/doi/10.1029/2019JC015366
Wasson2019	Ecology	Ecology	10.1002/ecy.2813
Webster2019	Political Science	International Organization	https://doi.org/10.1017/S0020818319000055
Wei2019	Health Science	British Medical Journal	http://dx.doi.org/10.1136/bmj.l6258
WeiM2019	Climate Science	Climate Dynamics	https://doi.org/10.1007/s00382-019-04955-2
Welk2019	Ecology	Ecology	10.1002/ecy.2890
Wells2019	Evolution	Molecular Ecology	DOI: 10.1111/mec.15286
Weschle2019	Political Science	British Journal of Political Science	https://doi.org/10.1017/S0007123417000023
White2019	Neuroscience	Journal of Neuroscience	https://doi.org/10.1523/JNEUROSCI.1444-19.2019
Wiles2019	Health Science	BMC Medical	https://doi.org/10.1186/s12916-019-1455-x
Wise2019	Ecology	Journal of Animal Ecology	DOI: 10.1111/1365-2656.13046
Wolfenden2019	Ecology	Journal of Animal Ecology	DOI: 10.1111/1365‐2656.13059
Wolff2019	Evolution	Evolution	doi:10.1111/evo.13834
Wong2019	Political Science	British Journal of Political Science	https://doi.org/10.1017/S0007123416000685
WoodR2019	Climate Science	Climate Dynamics	https://doi.org/10.1007/s00382-019-04956-1
Wostmann2019	Neuroscience	Journal of Neuroscience	https://doi.org/10.1523/JNEUROSCI.1954-19.2019
Wu2019	Evolution	Molecular Ecology	DOI: 10.1111/mec.15275
Xie2019	Health Science	BMC Medical	https://doi.org/10.1186/s12916-019-1431-5
Ximerakis2019	Neuroscience	Nature Neuroscience	https://doi.org/10.1038/s41593-019-0491-3
YanX2019	Climate Science	Climate Dynamics	https://doi.org/10.1007/s00382-019-04946-3
Yeager2019	Ecology	Journal of Animal Ecology	DOI: 10.1111/1365-2656.13067
Yong2019	Neuroscience	Journal of Neuroscience	https://doi.org/10.1523/JNEUROSCI.1867-19.2019
Young2019	Evolution	Molecular Ecology	DOI: 10.1111/mec.15292
Yu2019	Health Science	British Medical Journal	http://dx.doi.org/10.1136/bmj.l6398
Zak2019	Ecology	Ecology	10.1002/ecy.2804
Zaman2019	Evolution	Molecular Ecology	DOI: 10.1111/mec.15279
Zeng2019	Health Science	BMC Medical	https://doi.org/10.1186/s12916-019-1448-9
Zhang2019	Ecology	Ecology	10.1002/ecy.2828
Zhang2019	Oceanography	Journal of Geophysical Research-Oceans	https://agupubs.onlinelibrary.wiley.com/doi/10.1029/2019JC015322
ZhangP2019	Climate Science	Journal of Climate	10.1175/JCLI-D-18-0733.1
ZhangT2019	Climate Science	Climate Dynamics	https://doi.org/10.1007/s00382-019-04951-6
ZhangW2019	Climate Science	Journal of Climate	10.1175/JCLI-D-18-0662.1
ZhangY2019	Climate Science	Climate Dynamics	https://doi.org/10.1007/s00382-019-04953-4
Zhao2019	Ecology	Journal of Animal Ecology	DOI: 10.1111/1365-2656.13043
Zhao2019	Oceanography	Journal of Geophysical Research-Oceans	https://agupubs.onlinelibrary.wiley.com/doi/10.1029/2019JC015507
Zhao2019B	Oceanography	Journal of Physical Oceanography	https://doi.org/10.1175/Journal of Physical Oceanography-D-19-0049.1
ZhaoH2019	Climate Science	Journal of Climate	10.1175/JCLI-D-19-0009.1
Zhou2019	Ecology	Ecology	10.1002/ecy.2830
Zhou2019	Evolution	Molecular Ecology	DOI: 10.1111/mec.15291
Zhou2019	Neuroscience	Nature Neuroscience	https://doi.org/10.1038/s41593-019-0524-y
Zhou20191	Neuroscience	Nature Neuroscience	https://doi.org/10.1038/s41593-019-0468-2
ZhuangB2019	Climate Science	Climate Dynamics	https://doi.org/10.1007/s00382-019-04863-5
Ziemba2019	Neuroscience	Journal of Neuroscience	https://doi.org/10.1523/JNEUROSCI.1743-19.2019
Ziller2019	Political Science	British Journal of Political Science	https://doi.org/10.1017/S0007123417000163
