# Supplementary material for: Insights into the quantification and reporting of model-related uncertainty across different disciplines
Source: iScience. 2022 Nov 5;25(12):105512. doi: 10.1016/j.isci.2022.105512 (PMC9712693; doi:10.1016/j.isci.2022.105512)
Supplement: Table S4. Excluded papers [file mmc5.xlsx]

## Sheet: Sheet1
Paper code	Field	Reason	Journal	DOI/Url
Abimbola 2019	Health Sciences	No model	BMC Medical	https://doi.org/10.1186/s12916-019-1463-x
Aitken2019	Health Sciences	Not assessed	BMC Medical	https://doi.org/10.1186/s12916-019-1460-0
Alesina2019	Political Science	Not assessed	American Journal of Political Science	https://doi.org/10.1111/American Journal of Political Science.12440
AlexanderAstizLeBra2019	Oceanography	No model	Journal of Geophysical Research-Oceans	https://doi.org/10.1175/Journal of Physical Oceanography-D-19-0111.1
Barlow 2019	Climate Science	Review	Climate Dynamics	https://link.springer.com/article/10.1007/s00382-019-04958-z
BaxterI2019	Climate Science	Qualitative	Journal of Climate	10.1175/JCLI-D-18-0783.1
Bello2019	Health Sciences	Descriptive	British Medical Journal	http://dx.doi.org/10.1136/British Medical Journal.l5873
Bennett2019	Oceanography	No applicable model	Journal of Physical Oceanography	https://doi.org/10.1175/Journal of Physical Oceanography-D-19-0047.1
Bisson 2019	Health Sciences	Editorial	British Medical Journal	doi: 10.1136/British Medical Journal.l6036
Bolton2019	Oceanogprahy	Not assessed	Journal of Physical Oceanography	https://doi.org/10.1175/Journal of Physical Oceanography-D-19-0042.1
Brander2019	Health Sciences	Not assessed	BMC Medical	https://doi.org/10.1186/s12916-019-1441-3
Bressan2019	Oceanogprahy	Not assessed	Journal of Geophysical Research-Oceans	https://agupubs.onlinelibrary.wiley.com/doi/10.1029/2019JC015454
Buckles2019	Political Science	Not assessed	British Journal of Political Science	https://doi.org/10.1017/S0007123417000126
Burson 2019	Ecology	No model	Ecology	http://onlinelibrary.wiley.com/doi/10.1002/ecy.2873
Carvalho D 2019	Climate Science	No model	Journal of Climate	https://journals.ametsoc.org/view/journals/clim/32/23/jcli-d-19-0199.1.xml
Chang2019	Oceanogprahy	Not assessed	Journal of Physical Oceanography	https://doi.org/10.1175/Journal of Physical Oceanography-D-19-0035.1
Chao2019	Ecology	No model	Ecology	10.1002/ecy.2852
Chen J 2019	Climate Science	No original model	Journal of Climate	https://journals.ametsoc.org/view/journals/clim/32/24/jcli-d-19-0438.1.xml
Chen X 2019	Climate Science	No original model	Climate Dynamics	https://link.springer.com/article/10.1007/s00382-019-04969-w
Chen2019	Health Sciences	Not assessed	BMC Medical	https://doi.org/10.1186/s12916-019-1462-
Choi Y 2019	Climate Science	No model	Journal of Climate	https://journals.ametsoc.org/view/journals/clim/32/23/jcli-d-18-0736.1.xml
Choi YW 2019	Climate Science	No model	Climate Dynamics	https://link.springer.com/article/10.1007/s00382-019-04970-3
Crowe2019	Oceanogprahy	No applicable model	Journal of Physical Oceanography	https://doi.org/10.1175/Journal of Physical Oceanography-D-18-0270.1
Cusack2019	Oceanogprahy	Not assessed	Journal of Physical Oceanography	https://doi.org/10.1175/Journal of Physical Oceanography-D-19-0116.1
Dasandi 2019	Political Science	No model	British Journal of Political Science	https://doi.org/10.1017/S0007123417000229
Desai 2019	Health Sciences	Method paper no primary research	British Medical Journal	http://dx.doi.org/10.1136/British Medical Journal.l5657
Dewan2019	Political Science	Not assessed	British Journal of Political Science	https://doi.org/10.1017/S0007123416000764
DiCesare 2019	Health Sciences	Review	BMC Medical	https://doi.org/10.1186/s12916-019-1449-8
Duprat2019	Oceanography	No model	Journal of Geophysical Research-Oceans	https://agupubs.onlinelibrary.wiley.com/doi/10.1029/2019JC015221
Eberhard2019	Evolution	No model	Evolution	doi:10.1111/evo.13863
Eusebi2019	Health Sciences	Meta-analysis	British Medical Journal	http://dx.doi.org/10.1136/British Medical Journal.l6483
Feng2019	Oceanogprahy	Not assessed	Journal of Geophysical Research-Oceans	https://agupubs.onlinelibrary.wiley.com/doi/10.1029/2019JC015150
Fernandez-Albert 2019	Neuroscience	Challenging paper	Nature Neuroscience	https://www.nature.com/articles/s41593-019-0476-2
Fernando2019	Health Sciences	Meta-analysis	British Medical Journal	http://dx.doi.org/10.1136/British Medical Journal.l6373
Findell K 2019	Climate Science	No model	Journal of Climate	https://journals.ametsoc.org/view/journals/clim/32/22/jcli-d-19-0145.1.xml
Frye2019	Political Science	Not assessed	British Journal of Political Science	https://doi.org/10.1017/S0007123416000752
Gupta R 2019	Health Science	No model	BMC Medical	https://doi.org/10.1186/s12916-019-1454-y
Han Z 2019	Climate Science	No model	Climate Dynamics	https://link.springer.com/article/10.1007/s00382-019-04977-w
Harb2019	Oceanogprahy	Not assessed	Journal of Geophysical Research-Oceans	https://agupubs.onlinelibrary.wiley.com/doi/10.1029/2019JC015337
Hart 2019	Climate Science	Qualitative	Journal of Climate	https://journals.ametsoc.org/view/journals/clim/32/24/jcli-d-19-0274.1.xml
Heneghan C 2019	Health Science	Editorial	British Medical Journal	doi: 10.1136/British Medical Journal.l6236
Herzog and Zacka 2019	Political Science	No model	British Journal of Political Science	https://doi.org/10.1017/S0007123416000703
Holmes2019	Oceanogprahy	Not assessed	Journal of Physical Oceanography	https://doi.org/10.1175/Journal of Physical Oceanography-D-19-0006.1
Huang S-W 2019	Health Science	Review	British Medical Journal	http://dx.doi.org/10.1136/British Medical Journal.l5919
Hübert 2019	Political Science	No model	American Journal of Political Science	https://doi.org/10.1111/American Journal of Political Science.12434
Hulland2019	Health Sciences	Not assessed	BMC Medical	https://doi.org/10.1186/s12916-019-1459-6
Ingham2019	Political Science	Not assessed	American Journal of Political Science	https://doi.org/10.1111/American Journal of Political Science.12439
Jensen 2019	Political Science	No model	British Journal of Political Science	https://doi.org/10.1017/S0007123416000806
Jithin2019	Oceanogprahy	Not assessed	Journal of Geophysical Research-Oceans	https://agupubs.onlinelibrary.wiley.com/doi/10.1029/2019JC015319
Jones2019	Oceanogprahy	Not assessed	Journal of Geophysical Research-Oceans	https://agupubs.onlinelibrary.wiley.com/doi/10.1029/2019JC015460
Karavasiloglou2019	Health Sciences	Not assessed	BMC Medical	https://doi.org/10.1186/s12916-019-1444-0
Kaur2019	Health Sciences	Editorial	British Medical Journal	doi: 10.1136/British Medical Journal.l6119
Kelley 2019	Political Science	No model	International Organisation	doi:10.1017/S0020818319000146
Kenyon 2019	Health Sciences	Editorial	British Medical Journal	doi: 10.1136/British Medical Journal.l6486
Kimura2019	Oceanography	No model	Journal of Geophysical Research-Oceans	https://agupubs.onlinelibrary.wiley.com/doi/10.1029/2019JC015093
Li2019	Oceanogprahy	Not assessed	Journal of Physical Oceanography	https://doi.org/10.1175/Journal of Physical Oceanography-D-19-0092.1
Liao2019	Oceanography	No applicable model	Journal of Geophysical Research-Oceans	https://doi.org/10.1175/Journal of Physical Oceanography-D-18-0237.1
Lilly2019	Oceanography	No model	Journal of Geophysical Research-Oceans	https://agupubs.onlinelibrary.wiley.com/doi/10.1029/2019JC015255
Liu2019L	Oceanogprahy	Not assessed	Journal of Physical Oceanography	https://doi.org/10.1175/Journal of Physical Oceanography-D-19-0118.1
Loxham2019	Health Sciences	Editorial	British Medical Journal	doi: 10.1136/British Medical Journal.l6609
Luecke2019	Evolution	Not assessed	Evolution	doi:10.1111/evo.13847
Luo M 2019	Climate Science	No clear model	Climate Dynamics	https://link.springer.com/article/10.1007/s00382-019-04871-5
Maharana P 2019	Climate Science	No clear model	Climate Dynamics	https://link.springer.com/article/10.1007/s00382-019-04947-2
Mainvis2019	Oceanogprahy	Not assessed	Journal of Geophysical Research-Oceans	https://agupubs.onlinelibrary.wiley.com/doi/10.1029/2018JC014070
MarinJarrin2019	Oceanogprahy	Not assessed	Journal of Geophysical Research-Oceans	https://agupubs.onlinelibrary.wiley.com/doi/10.1029/2019JC015086
Martinengo2019	Health Sciences	descriptive	BMC Medical	https://doi.org/10.1186/s12916-019-1461-z
McFerran2019	Health Sciences	Editorial	British Medical Journal	doi: 10.1136/British Medical Journal.l6384
Mears2019	Oceanogprahy	Not assessed	Journal of Geophysical Research-Oceans	https://agupubs.onlinelibrary.wiley.com/doi/10.1029/2019JC015367
Meunier2019	Oceanography	No applicable model	Journal of Physical Oceanography	https://doi.org/10.1175/Journal of Physical Oceanography-D-18-0138.1
Mildenberger 2019	Political Science	Descriptive	British Journal of Political Science	https://doi.org/10.1017/S0007123417000321
MomtaziBorojeni2019	Health Sciences	Animal study	BMC Medical	https://doi.org/10.1186/s12916-019-1457-8
MontejoKovacevich2019	Evolution	No model	Evolution	doi:10.1111/evo.13865
Musgrave2019	Oceanogprahy	Not assessed	Journal of Physical Oceanography	https://doi.org/10.1175/Journal of Physical Oceanography-D-18-0172.1
Mwangome 2019	Health Sciences	No model	BMC Medical	https://doi.org/10.1186/s12916-019-1464-9
Nie Y 2019	Climate Science	No model	Journal of Climate	https://journals.ametsoc.org/view/journals/clim/32/22/jcli-d-19-0060.1.xml
Ning G 2019	Climate Science	No model	Climate Dynamics	https://link.springer.com/article/10.1007/s00382-019-04954-3
Papanicolas 2019	Health Sciences	Descriptive	British Medical Journal	http://dx.doi.org/10.1136/British Medical Journal.l6326
Pauthenet2019	Oceanogprahy	Not assessed	Journal of Physical Oceanography	https://doi.org/10.1175/Journal of Physical Oceanography-D-19-0120.1
Pinheiro H 2019	Climate Science	No model	Climate Dynamics	https://link.springer.com/article/10.1007/s00382-019-04984-x
PizarroKoch2019	Oceanogprahy	Not assessed	Journal of Geophysical Research-Oceans	https://agupubs.onlinelibrary.wiley.com/doi/10.1029/2019JC015201
Portoda Silveiral 2019	Climate Science	No model	Climate Dynamics	https://link.springer.com/article/10.1007/s00382-019-04855-5
Poulsen2019	Oceanogprahy	Challenging paper	Journal of Physical Oceanography	https://doi.org/10.1175/Journal of Physical Oceanography-D-18-0220.1
Racape2019	Oceanogprahy	Not assessed	Journal of Geophysical Research-Oceans	https://agupubs.onlinelibrary.wiley.com/doi/10.1029/2019JC015040
Reichl2019	Oceanogprahy	Not assessed	Journal of Physical Oceanography	https://doi.org/10.1175/Journal of Physical Oceanography-D-18-0258.1
RobertsonE2019	Climate Science	Not assessed	Journal of Climate	10.1175/JCLI-D-18-0738.1
Rodriguez-Villa 2019	Health Sciences	Review	BMC Medical	https://doi.org/10.1186/s12916-019-1447-x
Rudeva2019	Climate Science	Not assessed	Journal of Climate	10.1175/JCLI-D-18-0782.1
Samelson2019	Oceanogprahy	Not assessed	Journal of Physical Oceanography	https://doi.org/10.1175/Journal of Physical Oceanography-D-18-0260.1
Seely 2019	Neuroscience	Review	Journal of Neuroscience	https://www.jneurosci.org/content/39/50/9878.abstract
Semper2019	Oceanography	No model	Journal of Geophysical Research-Oceans	https://doi.org/10.1175/Journal of Physical Oceanography-D-19-0088.1
Shete2019	Health Sciences	Editorial	BMC Medical	https://doi.org/10.1186/s12916-019-1468-5
ShiH2019	Climate Science	Not assessed	Journal of Climate	10.1175/JCLI-D-18-0743.1
Shu Q 2019	Climate Science	No model	Climate Dynamics	https://link.springer.com/article/10.1007/s00382-019-04870-6
Si D 2019	Climate Science	No model	Journal of Climate	https://journals.ametsoc.org/view/journals/clim/32/24/jcli-d-19-0055.1.xml
Simona2019	Evolution	No model	Molecular Ecology	DOI: 10.1111/mec.15298
Smit2019	Oceanogprahy	Challenging paper	Journal of Physical Oceanography	https://doi.org/10.1175/Journal of Physical Oceanography-D-18-0250.1
SunJ2019	Climate Science	Not assessed	Climate Dynamics	https://doi.org/10.1007/s00382-019-04854-6
SwainM2019	Climate Science	Not assessed	Climate Dynamics	https://doi.org/10.1007/s00382-019-04949-0
Taylor2019	Oceanogprahy	Challenging paper	Journal of Physical Oceanography	https://doi.org/10.1175/Journal of Physical Oceanography-D-19-0033.1
Tickell 2019	Health Sciences	Review	BMC Medical	https://doi.org/10.1186/s12916-019-1417-3
Tilling2019	Oceanogprahy	Not assessed	Journal of Geophysical Research-Oceans	https://agupubs.onlinelibrary.wiley.com/doi/10.1029/2019JC015232
vanCalster2019	Health Sciences	Methods paper no application of model	BMC Medical	https://doi.org/10.1186/s12916-019-1466-7
Wang2019D	Oceanogprahy	Not assessed	Journal of Physical Oceanography	https://doi.org/10.1175/Journal of Physical Oceanography-D-19-0093.1
Wang2019S	Oceanogprahy	Not assessed	Journal of Physical Oceanography	https://doi.org/10.1175/Journal of Physical Oceanography-D-19-0034.1
Wells2019	Health Sciences	Review	BMC Medical	https://doi.org/10.1186/s12916-019-1465-8
Wolton 2019	Political Science	No model	American Journal of Political Science	https://doi.org/10.1111/American Journal of Political Science.12424
Wu2019	Oceanogprahy	Not assessed	Journal of Geophysical Research-Oceans	https://agupubs.onlinelibrary.wiley.com/doi/10.1029/2019JC015293
WuB2019	Climate Science	Not assessed	Climate Dynamics	https://doi.org/10.1007/s00382-019-04972-1
WuY2019	Climate Science	Not assessed	Climate Dynamics	https://doi.org/10.1007/s00382-019-04856-4
Yan2019	Oceanogprahy	Not assessed	Journal of Geophysical Research-Oceans	https://agupubs.onlinelibrary.wiley.com/doi/10.1029/2019JC015079
YangH2019	Climate Science	Not assessed	Journal of Climate	10.1175/JCLI-D-19-0155.1
Youngs2019	Oceanogprahy	Not assessed	Journal of Physical Oceanography	https://doi.org/10.1175/Journal of Physical Oceanography-D-19-0072.1
Yu Y 2019	Climate Science	Qualitative	Climate Dynamics	https://link.springer.com/article/10.1007/s00382-019-04675-7
Yuan C 2019	Climate Science	No model	Journal of Climate	https://journals.ametsoc.org/view/journals/clim/32/23/jcli-d-18-0771.1.xml
ZermenoDiazD2019	Climate Science	Not assessed	Journal of Climate	10.1175/JCLI-D-18-0528.1
Zhang 2019	Health Sciences	Animal study	BMC Medical	https://doi.org/10.1186/s12916-019-1439-x
Zhang S 2019	Climate Science	No model	Climate Dynamics	https://link.springer.com/article/10.1007/s00382-019-04968-x
ZhangRH 2019	Climate Science	No model	Climate Dynamics	https://link.springer.com/article/10.1007/s00382-019-04844-8
ZhaoA2019	Climate Science	No model	Journal of Climate	https://journals.ametsoc.org/view/journals/clim/32/23/jcli-d-19-0016.1.xml
ZhaoB2019	Climate Science	Not assessed	Journal of Climate	10.1175/JCLI-D-19-0009.1
ZhaoY2019	Climate Science	Not assessed	Climate Dynamics	https://doi.org/10.1007/s00382-019-04865-3
Zhou 2019	Evolution	No model	Molecular Ecology	DOI: 10.1111/mec.15291
Zhou X 2019	Climate Science	No model	Journal of Climate	https://journals.ametsoc.org/view/journals/clim/32/24/jcli-d-19-0057.1.xml
